# Supplementary material for: DECODE-3DViz: Efficient WebGL-Based High-Fidelity Visualization of Large-Scale Images using Level of Detail and Data Chunk Streaming
Source: J Imaging Inform Med. 2025 Feb 14;38(6):4148–66. doi: 10.1007/s10278-025-01430-9 (PMC12701164; doi:10.1007/s10278-025-01430-9)
Supplement: Supplementary file 1 — Supplementary file1 (XLSX 35 KB) [file 10278_2025_1430_MOESM1_ESM.xlsx]

## Sheet: DECODE-3DViz
																		GPU max (MB)	536.9
		Render time (ms)							refersh rate(FPS)		1	2	3	4	5			GPU used (MB)
	Patient	1	2	3	4	5	T-avrg (std)	FPS	min	max	avr	avr	avr	avr	avr	T-avrg		1	2	3	4	5	T-avrg
	1	44	51	44	44	44	45.4 ± 3.1		102	144	93.6	139.7	112.3	103	102.8	110.3		2.5	2.6	2.5	2.6	2.5	2.5
	2	45	52	52	49	50	49.6 ± 2.9		139	144	141	138.2	142.5	139.6	139.8	140.2		2.5	2.6	2.5	2.6	2.5	2.5
	3	48	48	45	48	49	47.6 ± 1.5		133	144	139.7	135.5	133.8	134.6	134.8	135.7		2.5	2.4	2.5	2.5	2.5	2.5
	4	46	50	46	49	50	48.2 ± 2.0		125	144	141	138.2	133.8	136	135.8	137		2.5	2.5	2.5	2.4	2.5	2.5
	5	51	43	43	47	49	46.6 ± 3.6		102	144	105.1	142.1	133.8	119.4	119.8	124		2.5	2.5	2.5	2.6	2.5	2.5
	6	55	50	50	50	50	51.0 ± 2.2		125	144	133.9	132.5	144	133.2	133.5	135.4		2.5	2.5	2.5	2.5	2.5	2.5
	7	46	47	46	47	47	46.6 ± 0.5		129	144	132.5	122.4	133.8	127.4	127.5	128.7		2.5	2.5	2.5	2.6	2.5	2.5
	8	50	50	50	52	53	51.0 ± 1.4		141	144	144	142.5	133.8	138.2	138.6	139.4		2.5	2.6	2.5	2.6	2.5	2.5
	9	46	48	46	49	50	47.8 ± 1.8		138	144	144	136	139.7	137.8	138.3	139.2		2.5	2.5	2.5	2.4	2.5	2.5
	10	47	47	47	51	53	49.0 ± 2.8		141	144	144	138.2	133.8	136	135.7	137.5		2.5	2.6	2.5	2.5	2.5	2.5
	11	50	45	45	45	45	46.0 ± 2.2		142	144	144	143.5	133.8	138.6	138.2	139.6		2.5	2.5	2.5	2.6	2.5	2.5
	12	45	42	42	43	43	43.0 ± 1.2		122.4	144	142.5	139.7	133.8	136.8	136.7	137.9		2.5	2.5	2.5	2.5	2.5	2.5
	13	50	57	50	52	53	52.4 ± 2.9		109.4	144	141	128.1	133.8	131	131.1	133		2.5	2.5	2.5	2.5	2.5	2.5
	14	53	46	46	49	50	48.8 ± 2.9		141.5	144	144	138.2	133.8	136	135.7	137.5		2.5	2.5	2.5	2.4	2.5	2.5
	15	50	49	49	53	55	51.2 ± 2.7		125.3	144	136.8	142.5	128	132.4	132.3	134.4		2.5	2.4	2.5	2.5	2.5	2.5
	16	62	56	56	56	56	57.2 ± 2.7		110	144	131	129	109.4	119.2	118.8	121.5		2.5	2.4	2.5	2.4	2.5	2.5
	17	50	51	50	51	51	50.6 ± 0.5		122.4	144	144	142.5	133.8	138.2	138	139.3		2.5	2.4	2.5	2.5	2.5	2.5
	18	49	47	47	49	50	48.4 ± 1.3		138.2	144	141	142.5	133.8	137.4	137.6	138.5		2.5	2.4	2.5	2.6	2.5	2.5
	19	46	47	46	49	50	47.6 ± 1.8		133.9	144	144	141	133.8	137.4	137.1	138.7		2.5	2.5	2.5	2.6	2.5	2.5
	20	45	44	44	48	50	46.2 ± 2.7		113.8	144	138.2	126.5	133.8	130.2	130.6	131.9		2.5	2.6	2.5	2.4	2.5	2.5
	21	52	49	49	49	49	49.6 ± 1.3		139.7	144	142.5	142.8	133.8	138.2	138.6	139.2		2.5	2.5	2.5	2.5	2.5	2.5
	22	53	50	50	51	51	51.0 ± 1.2		110.9	144	131	126.7	133.8	128.8	128.5	129.8		2.5	2.4	2.5	2.5	2.5	2.5
									FPS
									avr	avr	avr	avr					GPU used (MB)
								Patient	1	2	3	4	5	T-avrg		Patient	1	2	3	4	5	T-avrg
								1	93.6	139.7	112.3	103	102.8	110.3		1	2.5	2.6	2.5	2.6	2.5	2.5
								2	141	138.2	142.5	139.6	139.8	140.2		2	2.5	2.6	2.5	2.6	2.5	2.5
								3	139.7	135.5	133.8	134.6	134.8	135.7		3	2.5	2.4	2.5	2.5	2.5	2.5
								4	141	138.2	133.8	136	135.8	137		4	2.5	2.5	2.5	2.4	2.5	2.5
								5	105.1	142.1	133.8	119.4	119.8	124		5	2.5	2.5	2.5	2.6	2.5	2.5
								6	133.9	132.5	144	133.2	133.5	135.4		6	2.5	2.5	2.5	2.5	2.5	2.5
								7	132.5	122.4	133.8	127.4	127.5	128.7		7	2.5	2.5	2.5	2.6	2.5	2.5
								8	144	142.5	133.8	138.2	138.6	139.4		8	2.5	2.6	2.5	2.6	2.5	2.5
								9	144	136	139.7	137.8	138.3	139.2		9	2.5	2.5	2.5	2.4	2.5	2.5
								10	144	138.2	133.8	136	135.7	137.5		10	2.5	2.6	2.5	2.5	2.5	2.5
								11	144	143.5	133.8	138.6	138.2	139.6		11	2.5	2.5	2.5	2.6	2.5	2.5
								12	142.5	139.7	133.8	136.8	136.7	137.9		12	2.5	2.5	2.5	2.5	2.5	2.5
								13	141	128.1	133.8	131	131.1	133		13	2.5	2.5	2.5	2.5	2.5	2.5
								14	144	138.2	133.8	136	135.7	137.5		14	2.5	2.5	2.5	2.4	2.5	2.5
								15	136.8	142.5	128	132.4	132.3	134.4		15	2.5	2.4	2.5	2.5	2.5	2.5
								16	131	129	109.4	119.2	118.8	121.5		16	2.5	2.4	2.5	2.4	2.5	2.5
								17	144	142.5	133.8	138.2	138	139.3		17	2.5	2.4	2.5	2.5	2.5	2.5
								18	141	142.5	133.8	137.4	137.6	138.5		18	2.5	2.4	2.5	2.6	2.5	2.5
								19	144	141	133.8	137.4	137.1	138.7		19	2.5	2.5	2.5	2.6	2.5	2.5
								20	138.2	126.5	133.8	130.2	130.6	131.9		20	2.5	2.6	2.5	2.4	2.5	2.5
								21	142.5	142.8	133.8	138.2	138.6	139.2		21	2.5	2.5	2.5	2.5	2.5	2.5
								22	131	126.7	133.8	128.8	128.5	129.8		22	2.5	2.4	2.5	2.5	2.5	2.5

## Sheet: Image-IN1
																			GPU max (MB)	536.9
		Render time (ms)							FPS										GPU used (MB)
	Patient	1	2	3	4	5	Avg (std)		min	max	avr	avr	avr	avr	avr	T-avrg		Patient	1	2	3	4	5	T-avrg
	1	84	73	83	78	78	79.2 ± 4.4		125	139	131	131	138.2	137.2	132.1	133.9		1	4.7	4.8	4.7	4.1	4	4.5
	2	71	97	71	72	72	76.6 ± 11.4		105	123	122.4	121	120.9	124.5	122.8	122.3		2	4.1	4	4.1	4.1	4.1	4.1
	3	77	76	76	78	79	77.2 ± 1.3		110	133	126.7	122.4	126.7	127	126	125.8		3	4.1	4.1	4.1	4.1	4.1	4.1
	4	98	76	77	79	81	82.2 ± 9.0		118.1	144	129	131	128.3	130	128.5	129.4		4	4.1	4	4.1	4.2	4.1	4.1
	5	76	74	74	78	80	76.4 ± 2.6		132	144	131	128.1	129.2	131	130.5	130		5	4.1	4	4.1	4	4.1	4.1
	6	75	69	69	69	69	70.2 ± 2.7		112	125	119.5	122.4	118.8	121.6	120.9	120.6		6	4.1	4.1	4.1	4.1	4.1	4.1
	7	68	71	68	69	69	69.0 ± 1.2		121	133	131	129.6	130.2	130.5	129.4	130.1		7	4.1	4.1	4.1	4.2	4.1	4.1
	8	78	77	77	79	80	78.2 ± 1.3		116	138.2	125	126.7	124.5	127	125.5	125.7		8	4.1	4	4.1	4.2	4.1	4.1
	9	85	82	82	85	86	84.0 ± 1.9		118	141.1	133.9	129.6	134.1	133.5	130.3	132.3		9	4.1	4.2	4.1	4.1	4.1	4.1
	10	79	94	79	83	85	84.0 ± 6.2		119	139	122.4	122.4	121.7	123	122.8	122.5		10	4.1	4.1	4.1	4.1	4.1	4.1
	11	86	78	78	78	78	79.6 ± 3.6		118	144	123.8	132.5	124.2	123.9	132.8	127.4		11	4.1	4.2	4.1	4	4.1	4.1
	12	67	69	67	68	68	67.8 ± 0.8		108	128	123.8	119.5	124.4	123.2	119.7	122.1		12	4.1	4	4.1	4	4.1	4.1
	13	72	76	72	74	75	73.8 ± 1.8		121	144	133.9	126.7	133	127.2	126.5	129.5		13	4.1	4.1	4.1	4.1	4.1	4.1
	14	90	97	90	93	94	92.8 ± 2.9		125	144	126.7	132.5	127	131	132.2	129.9		14	4.1	4.2	4.1	4.2	4.1	4.1
	15	82	79	79	83	85	81.6 ± 2.6		122	133.9	132	126.7	133.1	131	131.2	130.8		15	4.1	4.2	4.1	4.1	4.1	4.1
	16	82	94	82	82	82	84.4 ± 5.4		119	138	126.7	123.8	125.5	124	126	125.2		16	4.1	4	4.1	4	4.1	4.1
	17	81	88	81	82	82	82.8 ± 2.9		118	139.7	139	129.6	138.5	130.2	139.2	135.3		17	4.1	4.1	4.1	4	4.1	4.1
	18	96	88	107	94	95	96.0 ± 6.9		142	144	144	144	143.5	144	143.8	143.9		18	4.1	4.1	4.1	4.1	4.1	4.1
	19	86	80	80	83	84	82.6 ± 2.6		112	128.1	125.3	126	125.8	126.5	125.9	125.9		19	4.1	4.2	4.1	4.2	4.1	4.1
	20	75	70	70	74	76	73.0 ± 2.8		119	132	131	126.7	130.5	132	129.5	129.9		20	4.1	4.1	4.1	4.1	4.1	4.1
	21	84	102	84	84	84	87.6 ± 8.0		121	144	128.1	132.5	129	131.5	128	129.8		21	4.1	4.1	4.1	4.1	4.1	4.1
	22	89	97	89	90	90	91.0 ± 3.4		122	144	132.5	141	133	134	132.8	134.7		22	4.1	4.2	4.1	4	4.1	4.1
											FPS
								Patient	1	2	3	4	5	Avg
								1	131	131	138.2	137.2	132.1	133.9
								2	122.4	121	120.9	124.5	122.8	122.3
								3	126.7	122.4	126.7	127	126	125.8
								4	129	131	128.3	130	128.5	129.4
								5	131	128.1	129.2	131	130.5	130
								6	119.5	122.4	118.8	121.6	120.9	120.6
								7	131	129.6	130.2	130.5	129.4	130.1
								8	125	126.7	124.5	127	125.5	125.7
								9	133.9	129.6	134.1	133.5	130.3	132.3
								10	122.4	122.4	121.7	123	122.8	122.5
								11	123.8	132.5	124.2	123.9	132.8	127.4
								12	123.8	119.5	124.4	123.2	119.7	122.1
								13	133.9	126.7	133	127.2	126.5	129.5
								14	126.7	132.5	127	131	132.2	129.9
								15	132	126.7	133.1	131	131.2	130.8
								16	126.7	123.8	125.5	124	126	125.2
								17	139	129.6	138.5	130.2	139.2	135.3
								18	144	144	143.5	144	143.8	143.9
								19	125.3	126	125.8	126.5	125.9	125.9
								20	131	126.7	130.5	132	129.5	129.9
								21	128.1	132.5	129	131.5	128	129.8
								22	132.5	141	133	134	132.8	134.7

## Sheet: Blue-Light
																			GPU max (MB)	536.9
		Render time (ms)							FPS										GPU used (MB)
	Patient	1	2	3	4	5	Avg (std)		min	max	avr	avr	avr	avr	avr	T-avrg		Patient	1	2	3	4	5	T-avrg
	1	739	625	717	671	671	684.6 ± 44.5		105	131	110.9	116.6	122.4	110.4	110	114.1		1	112.3	114.2	110.4	108.4	109.1	110.9
	2	592	716	592	593	593	617.2 ± 55.2		97	110	100.8	110.9	116.7	110.2	110.4	109.8		2	114.3	113.2	115.1	108.4	109.4	112.1
	3	704	589	755	648	649	669.0 ± 63.0		96	108	121	113.8	103	110	110	111.6		3	77.9	116.3	115.1	108.9	110.2	105.7
	4	975	922	772	850	851	874.0 ± 77.5		97	109	118.1	97.9	116.5	110.4	110.4	110.7		4	111.3	112.3	113.3	108.8	107.1	110.6
	5	651	672	750	665	667	681.0 ± 39.4		96	118	106.6	108	116.8	110	110.2	110.3		5	114.3	83.8	113.7	108.7	107	105.5
	6	584	640	584	584	584	595.2 ± 25.0		95	109	123.8	102.2	116.4	110.4	110	112.6		6	91.7	108.4	113.3	108.5	108.7	106.1
	7	1221	996	996	997	997	1041.4 ± 100.4		96	112	99.4	115.2	116.9	110.2	110.4	110.4		7	110.4	82.8	112.9	108.9	107.9	104.6
	8	728	662	662	664	665	676.2 ± 29.0		96	108	116.6	105.1	116.7	110	110	111.7		8	116.3	116.2	113.3	108.2	107.1	112.2
	9	658	706	658	661	662	669.0 ± 20.8		96	110	97.9	118.1	116.5	110.4	110.4	110.7		9	104.5	66.1	112.9	108.8	107	99.9
	10	612	760	760	690	692	702.8 ± 61.4		93	118.1	108	116.6	116.8	110	110.2	112.3		10	119.1	117.2	113.3	108.6	109.5	113.5
	11	758	746	746	746	746	748.4 ± 5.4		99	116.6	108	109.4	116.4	110.4	110	110.8		11	106.4	92.7	112.6	109.1	111.7	106.5
	12	776	750	750	751	751	755.6 ± 11.4		90	123.8	97.9	109.4	116.9	110.2	110.4	109		12	112.3	111.2	112.5	107.5	109.8	110.7
	13	558	555	555	557	558	556.6 ± 1.5		90	118.1	93.6	112.3	116.7	110	110	108.5		13	116.3	114.3	112.5	107.4	107.1	111.5
	14	713	565	565	568	569	596.0 ± 65.4		102	116.6	108	102.2	116.5	110.4	110.4	109.5		14	107.4	108.4	113.3	108.7	108	109.2
	15	442	570	442	446	448	469.6 ± 56.2		95	118.1	110.9	115.2	116.8	110	110.2	112.6		15	102.5	106.4	112.8	108.2	109.8	107.9
	16	659	699	639	649	649	659.0 ± 23.5		90	121	112	102.2	116.4	110.4	110	110.2		16	83.8	120.2	122.3	108.2	107.7	108.4
	17	692	745	692	693	693	703.0 ± 23.5		96	125.3	110.6	96.5	116.9	110.2	110.4	108.9		17	80.9	112.8	112.3	108.1	107	104.2
	18	637	482	482	484	485	514.0 ± 68.8		92	118.1	110.9	115.2	116.7	110	110	112.6		18	75	112.3	111.8	108.1	109.3	103.3
	19	512	666	512	515	516	544.2 ± 68.1		83	109	108	110.9	116.5	110.4	110.4	111.2		19	122.2	124.1	113.3	108	107.6	115
	20	553	573	553	557	559	559.0 ± 8.2		97	112.3	102.2	108	116.8	110	110.2	109.4		20	110.4	112.4	113.9	108.6	106.9	110.4
	21	709	713	709	709	709	709.8 ± 1.8		90	119.5	112.3	108	116.4	110.4	110	111.4		21	118.2	118.6	113.3	108.7	107.5	113.3
	22	601	616	618	648	533	603.2 ± 42.8		89.3	126.7	109.4	125.3	100.8	110.2	110.4	111.2		22	104.5	108.4	110.3	108.3	107.4	107.8
											FPS
								Patient	1	2	3	4	5	Avg
								1	110.9	116.6	122.4	110.4	110	114.1
								2	100.8	110.9	116.7	110.2	110.4	109.8
								3	121	113.8	103	110	110	111.6
								4	118.1	97.9	116.5	110.4	110.4	110.7
								5	106.6	108	116.8	110	110.2	110.3
								6	123.8	102.2	116.4	110.4	110	112.6
								7	99.4	115.2	116.9	110.2	110.4	110.4
								8	116.6	105.1	116.7	110	110	111.7
								9	97.9	118.1	116.5	110.4	110.4	110.7
								10	108	116.6	116.8	110	110.2	112.3
								11	108	109.4	116.4	110.4	110	110.8
								12	97.9	109.4	116.9	110.2	110.4	109
								13	93.6	112.3	116.7	110	110	108.5
								14	108	102.2	116.5	110.4	110.4	109.5
								15	110.9	115.2	116.8	110	110.2	112.6
								16	112	102.2	116.4	110.4	110	110.2
								17	110.6	96.5	116.9	110.2	110.4	108.9
								18	110.9	115.2	116.7	110	110	112.6
								19	108	110.9	116.5	110.4	110.4	111.2
								20	102.2	108	116.8	110	110.2	109.4
								21	112.3	108	116.4	110.4	110	111.4
								22	109.4	125.3	100.8	110.2	110.4	111.2

## Sheet: VolView
																			GPU max (MB)	536.9
		Render time (ms)							FPS										GPU used (MB)
	Patient	1	2	3	4	5	Avg (std)		min	max	avr	avr	avr	avr	avr	T-avrg		Patient	1	2	3	4	5	T-avrg
	1	72	69	76	86	82	77.0 ± 7.0		102	131	122.4	116.6	122.4	121.9	122.7	121.2		1	11.3	11	11.3	11.2	11.2	11.2
	2	81	75	82	84	85	81.4 ± 3.9		109	123.2	115.2	119.5	121.1	122	121.8	119.9		2	10.8	10.4	10.8	10.6	10.7	10.7
	3	68	64	85	82	81	76.0 ± 9.4		112.3	136	116.6	115	121.7	123.1	122.2	119.7		3	10.8	10.9	10.8	10.7	10.8	10.8
	4	77	77	81	85	86	81.2 ± 4.3		119	141	116.6	118.1	121.9	121.4	121	119.8		4	11.3	11.7	10.8	11	11	11.2
	5	77	69	86	81	84	79.4 ± 6.7		116	133	112.3	118.1	123.7	121.5	122.5	119.6		5	11.3	10.9	10.8	10.9	10.8	10.9
	6	92	86	84	86	82	86.0 ± 3.7		125.3	141	129.6	126.7	123	123.4	121.7	124.9		6	10.8	11	10.8	10.8	10.8	10.8
	7	69	69	72	84	85	75.8 ± 8.0		95	131	110.9	103.7	110.9	123.1	122.3	114.2		7	10.8	10.7	10.8	10.8	10.7	10.8
	8	73	73	82	82	81	78.2 ± 4.8		103	122	110.9	109.4	123.9	123.1	121.6	117.8		8	11.3	10.9	10.8	10.9	10.8	10.9
	9	70	82	85	85	86	81.6 ± 6.7		112.3	128	110.9	119.5	122	121.5	122	119.2		9	11.3	11.2	10.8	11	11	11.1
	10	75	70	81	81	84	78.2 ± 5.6		115	133	115.2	112.3	123.1	121.1	121.2	118.6		10	11.3	11.6	10.8	11	11.1	11.2
	11	83	95	86	86	82	86.4 ± 5.1		119	138	123.8	122.4	121.2	122.3	122	122.3		11	10.8	10.5	10.8	10.8	10.8	10.7
	12	74	70	84	84	85	79.4 ± 6.9		108	118.1	116.6	112.3	123.9	122.5	123.4	119.7		12	11.3	10.9	10.8	11.1	11.2	11.1
	13	78	78	82	82	81	80.2 ± 2.0		115	133	116.6	119.5	121.2	123.4	121.4	120.4		13	11.3	11.4	10.8	11.3	11.2	11.2
	14	82	79	85	85	86	83.4 ± 2.9		118	131	121	121	123.8	122.5	121.7	122		14	11.3	11.8	10.8	11.6	11.6	11.4
	15	80	85	81	81	84	82.2 ± 2.2		112	129	121	116.6	122.8	122.6	121	120.8		15	10.8	10.5	10.8	10.7	10.8	10.7
	16	81	77	91	86	82	83.4 ± 5.3		115.2	139	123.8	119.5	121	121	122.2	121.5		16	10.8	10.5	10.8	10.8	10.8	10.7
	17	74	74	86	84	85	80.6 ± 6.1		118	139	125.3	125.3	123.8	121	122.8	123.6		17	11.3	11.7	10.8	11.5	11.4	11.3
	18	79	77	84	82	81	80.6 ± 2.7		97	129	119.5	125.3	121.3	123.1	121.7	122.2		18	11.3	11.5	10.8	11.4	11.4	11.3
	19	69	79	82	85	86	80.2 ± 6.8		113	127	118.1	116.6	123.9	122.8	122.5	120.8		19	11.3	11.4	10.8	11.4	11.4	11.3
	20	79	73	85	81	84	80.4 ± 4.8		116	131	115.2	116.6	122.3	122.9	122.1	119.8		20	10.8	11.1	10.8	11	11	10.9
	21	87	77	81	86	82	82.6 ± 4.0		119	133	125.3	132.5	122	122.1	122.5	124.9		21	11.3	11.2	10.8	11.2	11.2	11.1
	22	91	91	97	84	85	89.6 ± 5.3		126	144	132.5	136.8	131	122.4	121.6	128.9		22	11.3	11.4	11.3	11.4	11.4	11.4
											FPS
								Patient	1	2	3	4	5	Avg
								1	122.4	116.6	122.4	121.9	122.7	121.2
								2	115.2	119.5	121.1	122	121.8	119.9
								3	116.6	115	121.7	123.1	122.2	119.7
								4	116.6	118.1	121.9	121.4	121	119.8
								5	112.3	118.1	123.7	121.5	122.5	119.6
								6	129.6	126.7	123	123.4	121.7	124.9
								7	110.9	103.7	110.9	123.1	122.3	114.2
								8	110.9	109.4	123.9	123.1	121.6	117.8
								9	110.9	119.5	122	121.5	122	119.2
								10	115.2	112.3	123.1	121.1	121.2	118.6
								11	123.8	122.4	121.2	122.3	122	122.3
								12	116.6	112.3	123.9	122.5	123.4	119.7
								13	116.6	119.5	121.2	123.4	121.4	120.4
								14	121	121	123.8	122.5	121.7	122
								15	121	116.6	122.8	122.6	121	120.8
								16	123.8	119.5	121	121	122.2	121.5
								17	125.3	125.3	123.8	121	122.8	123.6
								18	119.5	125.3	121.3	123.1	121.7	122.2
								19	118.1	116.6	123.9	122.8	122.5	120.8
								20	115.2	116.6	122.3	122.9	122.1	119.8
								21	125.3	132.5	122	122.1	122.5	124.9
								22	132.5	136.8	131	122.4	121.6	128.9

## Sheet: Glance
																			GPU max (MB)	536.9
		Render time (ms)							FPS										GPU used (MB)
	Patient	1	2	3	4	5	Avg (std)		min	max	avr	avr	avr	avr	avr	T-avrg		Patient	1	2	3	4	5	T-avrg
	1	114	101	101	101	101	103.6 ± 5.8		141	144	144	144	144	144	144	144		1	23.6	23.8	22.5	22.4	22.5	23
	2	113	105	108	107	108	108.2 ± 2.9		141	144	144	144	143.3	142.7	143.3	143.5		2	22.9	22.8	22.9	22.5	22.6	22.7
	3	96	91	91	93	94	93.0 ± 2.1		139.7	144	144	144	143.3	144	143.3	143.7		3	22.5	22.9	22.5	22.3	22.5	22.5
	4	109	90	90	93	94	95.2 ± 7.9		142.5	144	144	142.5	143.7	143.6	143.9	143.5		4	22.5	22.5	22.5	22.8	22.5	22.6
	5	105	100	100	104	106	103.0 ± 2.8		141.1	144	144	144	143.6	144	144	143.9		5	22.5	22.4	22.5	22.6	22.5	22.5
	6	114	100	100	100	100	102.8 ± 6.3		141.1	144	144	141.1	143.7	143	144	143.2		6	22.5	22.4	22.5	22.9	22.5	22.6
	7	104	95	95	96	96	97.2 ± 3.8		141.1	144	144	141.1	144	144	143.4	143.3		7	22.5	22.7	22.5	22.8	22.5	22.6
	8	103	99	99	101	102	100.8 ± 1.8		141.1	144	142.5	141.1	143.4	144	143.7	142.9		8	22.5	22.4	22.5	22.5	22.5	22.5
	9	114	114	114	117	118	115.4 ± 1.9		141.1	144	144	142.5	143.7	142.8	144	143.4		9	22.5	23	22.5	22.6	22.5	22.6
	10	104	95	95	99	101	98.8 ± 3.9		141.1	144	144	142.5	142.5	144	143.8	143.4		10	22.5	22.6	22.5	22.1	22.5	22.4
	11	110	107	107	107	107	107.6 ± 1.3		142.5	144	144	144	142.2	143.4	144	143.5		11	22.5	23	22.5	22.6	22.5	22.6
	12	111	97	97	98	98	100.2 ± 6.1		142.5	144	144	144	143.9	144	144	144		12	22.5	22.2	22.5	22.6	22.5	22.5
	13	113	91	91	93	94	96.4 ± 9.4		141.1	144	144	144	143.7	144	144	143.9		13	22.5	22.4	22.5	22.7	22.5	22.5
	14	119	103	103	106	107	107.6 ± 6.6		141.1	144	141.1	142.5	143.4	143.6	144	142.9		14	22.5	22.1	22.5	22.6	22.5	22.4
	15	108	110	108	112	114	110.4 ± 2.6		141.1	144	144	142.5	142.6	144	144	143.4		15	23.8	24.2	22.5	22.9	22.5	23.2
	16	113	106	106	106	106	107.4 ± 3.1		141.1	144	144	142.5	144	142.6	144	143.4		16	23.8	23.7	23.8	22.5	22.2	23.2
	17	97	98	97	98	98	97.6 ± 0.5		141.1	144	142.5	144	144	144	142.8	143.5		17	22.5	22.1	22.5	22.6	22.5	22.4
	18	116	107	107	109	110	109.8 ± 3.7		139.7	144	144	144	144	144	143	143.8		18	22.5	22.5	22.5	22.9	22.5	22.6
	19	111	113	111	114	115	112.8 ± 1.8		141.1	144	144	144	142.9	143	142.8	143.3		19	22.5	23	22.5	22.2	22.5	22.5
	20	145	118	118	122	124	125.4 ± 11.3		139.7	144	144	144	144	144	144	144		20	22.5	22.5	22.5	22.4	22.5	22.5
	21	117	114	114	114	114	114.6 ± 1.3		142.5	144	144	144	144	144	144	144		21	22.5	22.1	22.5	22.9	22.5	22.5
	22	118	96	108	112	113	109.4 ± 8.3		142.5	144	144	144	144	144	144	144		22	22.5	22.9	22.5	22.3	22.5	22.5
											FPS
								Patient	1	2	3	4	5	Avg
								1	144	144	144	144	144	144
								2	144	144	143.3	142.7	143.3	143.5
								3	144	144	143.3	144	143.3	143.7
								4	144	142.5	143.7	143.6	143.9	143.5
								5	144	144	143.6	144	144	143.9
								6	144	141.1	143.7	143	144	143.2
								7	144	141.1	144	144	143.4	143.3
								8	142.5	141.1	143.4	144	143.7	142.9
								9	144	142.5	143.7	142.8	144	143.4
								10	144	142.5	142.5	144	143.8	143.4
								11	144	144	142.2	143.4	144	143.5
								12	144	144	143.9	144	144	144
								13	144	144	143.7	144	144	143.9
								14	141.1	142.5	143.4	143.6	144	142.9
								15	144	142.5	142.6	144	144	143.4
								16	144	142.5	144	142.6	144	143.4
								17	142.5	144	144	144	142.8	143.5
								18	144	144	144	144	143	143.8
								19	144	144	142.9	143	142.8	143.3
								20	144	144	144	144	144	144
								21	144	144	144	144	144	144
								22	144	144	144	144	144	144

## Sheet: all
	Render Time	DECODE-3DViz	IMAGE-IN	Blue-Light	VolView	Glance		FPS	DECODE-3DViz	IMAGE-IN	Blue-Light	VolView	Glance		Used-GPU	DECODE-3DViz	IMAGE-IN	Blue-Light	VolView	Glance		FPS	DECODE-3DViz		IMAGE-IN		Blue-Light		VolView		Glance
	Patient	T-avrg (std)	Avg (std)	Avg (std)	Avg (std)	Avg (std)		Patient	Avg	Avg	Avg	Avg	Avg		Patient	Avg	Avg	Avg	Avg	Avg		Patient	min	max	min	max	min	max	min	max	min	max
	1	45.4 ± 3.1	79.2 ± 4.4	684.6 ± 44.5	77.0 ± 7.0	103.6 ± 5.8		1	110.3	133.9	114.1	121.2	144		1	2.5	4.5	110.9	11.2	23		1	102	144	125	139	105	131	102	131	141	144
	2	49.6 ± 2.9	76.6 ± 11.4	617.2 ± 55.2	81.4 ± 3.9	108.2 ± 2.9		2	140.2	122.3	109.8	119.9	143.5		2	2.5	4.1	112.1	10.7	22.7		2	139	144	105	123	97	110	109	123.2	141	144
	3	47.6 ± 1.5	77.2 ± 1.3	669.0 ± 63.0	76.0 ± 9.4	93.0 ± 2.1		3	135.7	125.8	111.6	119.7	143.7		3	2.5	4.1	105.7	10.8	22.5		3	133	144	110	133	96	108	112.3	136	139.7	144
	4	48.2 ± 2.0	82.2 ± 9.0	874.0 ± 77.5	81.2 ± 4.3	95.2 ± 7.9		4	137	129.4	110.7	119.8	143.5		4	2.5	4.1	110.6	11.2	22.6		4	125	144	118.1	144	97	109	119	141	142.5	144
	5	46.6 ± 3.6	76.4 ± 2.6	681.0 ± 39.4	79.4 ± 6.7	103.0 ± 2.8		5	124	130	110.3	119.6	143.9		5	2.5	4.1	105.5	10.9	22.5		5	102	144	132	144	96	118	116	133	141.1	144
	6	51.0 ± 2.2	70.2 ± 2.7	595.2 ± 25.0	86.0 ± 3.7	102.8 ± 6.3		6	135.4	120.6	112.6	124.9	143.2		6	2.5	4.1	106.1	10.8	22.6		6	125	144	112	125	95	109	125.3	141	141.1	144
	7	46.6 ± 0.5	69.0 ± 1.2	1041.4 ± 100.4	75.8 ± 8.0	97.2 ± 3.8		7	128.7	130.1	110.4	114.2	143.3		7	2.5	4.1	104.6	10.8	22.6		7	129	144	121	133	96	112	95	131	141.1	144
	8	51.0 ± 1.4	78.2 ± 1.3	676.2 ± 29.0	78.2 ± 4.8	100.8 ± 1.8		8	139.4	125.7	111.7	117.8	142.9		8	2.5	4.1	112.2	10.9	22.5		8	141	144	116	138.2	96	108	103	122	141.1	144
	9	47.8 ± 1.8	84.0 ± 1.9	669.0 ± 20.8	81.6 ± 6.7	115.4 ± 1.9		9	139.2	132.3	110.7	119.2	143.4		9	2.5	4.1	99.9	11.1	22.6		9	138	144	118	141.1	96	110	112.3	128	141.1	144
	10	49.0 ± 2.8	84.0 ± 6.2	702.8 ± 61.4	78.2 ± 5.6	98.8 ± 3.9		10	137.5	122.5	112.3	118.6	143.4		10	2.5	4.1	113.5	11.2	22.4		10	141	144	119	139	93	118.1	115	133	141.1	144
	11	46.0 ± 2.2	79.6 ± 3.6	748.4 ± 5.4	86.4 ± 5.1	107.6 ± 1.3		11	139.6	127.4	110.8	122.3	143.5		11	2.5	4.1	106.5	10.7	22.6		11	142	144	118	144	99	116.6	119	138	142.5	144
	12	43.0 ± 1.2	67.8 ± 0.8	755.6 ± 11.4	79.4 ± 6.9	100.2 ± 6.1		12	137.9	122.1	109	119.7	144		12	2.5	4.1	110.7	11.1	22.5		12	122.4	144	108	128	90	123.8	108	118.1	142.5	144
	13	52.4 ± 2.9	73.8 ± 1.8	556.6 ± 1.5	80.2 ± 2.0	96.4 ± 9.4		13	133	129.5	108.5	120.4	143.9		13	2.5	4.1	111.5	11.2	22.5		13	109.4	144	121	144	90	118.1	115	133	141.1	144
	14	48.8 ± 2.9	92.8 ± 2.9	596.0 ± 65.4	83.4 ± 2.9	107.6 ± 6.6		14	137.5	129.9	109.5	122	142.9		14	2.5	4.1	109.2	11.4	22.4		14	141.5	144	125	144	102	116.6	118	131	141.1	144
	15	51.2 ± 2.7	81.6 ± 2.6	469.6 ± 56.2	82.2 ± 2.2	110.4 ± 2.6		15	134.4	130.8	112.6	120.8	143.4		15	2.5	4.1	107.9	10.7	23.2		15	125.3	144	122	133.9	95	118.1	112	129	141.1	144
	16	57.2 ± 2.7	84.4 ± 5.4	659.0 ± 23.5	83.4 ± 5.3	107.4 ± 3.1		16	121.5	125.2	110.2	121.5	143.4		16	2.5	4.1	108.4	10.7	23.2		16	110	144	119	138	90	121	115.2	139	141.1	144
	17	50.6 ± 0.5	82.8 ± 2.9	703.0 ± 23.5	80.6 ± 6.1	97.6 ± 0.5		17	139.3	135.3	108.9	123.6	143.5		17	2.5	4.1	104.2	11.3	22.4		17	122.4	144	118	139.7	96	125.3	118	139	141.1	144
	18	48.4 ± 1.3	96.0 ± 6.9	514.0 ± 68.8	80.6 ± 2.7	109.8 ± 3.7		18	138.5	143.9	112.6	122.2	143.8		18	2.5	4.1	103.3	11.3	22.6		18	138.2	144	142	144	92	118.1	97	129	139.7	144
	19	47.6 ± 1.8	82.6 ± 2.6	544.2 ± 68.1	80.2 ± 6.8	112.8 ± 1.8		19	138.7	125.9	111.2	120.8	143.3		19	2.5	4.1	115	11.3	22.5		19	133.9	144	112	128.1	83	109	113	127	141.1	144
	20	46.2 ± 2.7	73.0 ± 2.8	559.0 ± 8.2	80.4 ± 4.8	125.4 ± 11.3		20	131.9	129.9	109.4	119.8	144		20	2.5	4.1	110.4	10.9	22.5		20	113.8	144	119	132	97	112.3	116	131	139.7	144
	21	49.6 ± 1.3	87.6 ± 8.0	709.8 ± 1.8	82.6 ± 4.0	114.6 ± 1.3		21	139.2	129.8	111.4	124.9	144		21	2.5	4.1	113.3	11.1	22.5		21	139.7	144	121	144	90	119.5	119	133	142.5	144
	22	51.0 ± 1.2	91.0 ± 3.4	603.2 ± 42.8	89.6 ± 5.3	109.4 ± 8.3		22	129.8	134.7	111.2	128.9	144		22	2.5	4.1	107.8	11.4	22.5		22	110.9	144	122	144	89.3	126.7	126	144	142.5	144
		48.07±2.36	79.57±3.76	688.04±39.35	81.52±5.32	106.93±4.27
	Tool	DECODE-3DViz	IMAGE-IN	Blue-Light	VolView	Glance		FPS	DECODE-3DViz	IMAGE-IN	Blue-Light	VolView	Glance		Used-GPU	DECODE-3DViz	IMAGE-IN	Blue-Light	VolView	Glance		FPS	DECODE-3DViz		IMAGE-IN		Blue-Light		VolView		Glance
	Render Time (ms)	48.07±2.36	79.57±3.76	688.04±39.35	81.52±5.32	106.93±4.27		T-Avg	134.03	128.95	110.89	120.99	143.57		T-Avg	2.5	4.12	108.6	11.03	22.61			min	max	min	max	min	max	min	max	min	max
	FPS	134.03	128.95	110.89	120.99	143.57																T-Avg	126.57	144	119.23	137.41	94.56	116.28	112.96	132.29	141.22	144
	Used-GPU	2.5	4.12	108.6	11.03	22.61		FPS	DECODE-3DViz	IMAGE-IN	Blue-Light	VolView	Glance
								min	126.57	119.23	94.56	112.96	141.22									FPS	DECODE-3DViz	IMAGE-IN	Blue-Light	VolView	Glance
								T-Avg	134.03	128.95	110.89	120.99	143.57									min	126.57	119.23	94.56	112.96	141.22
								max	144	137.41	116.28	132.29	144									max	144	137.41	116.28	132.29	144
