# Supplementary material for: DECODE-3DViz: Efficient WebGL-Based High-Fidelity Visualization of Large-Scale Images using Level of Detail and Data Chunk Streaming
Source: J Imaging Inform Med. 2025 Feb 14;38(6):4148–66. doi: 10.1007/s10278-025-01430-9 (PMC12701164; doi:10.1007/s10278-025-01430-9)
Supplement: Supplementary file 2 — Supplementary file2 (XLSX 40 KB) [file 10278_2025_1430_MOESM2_ESM.xlsx]

## Sheet: DECODE-3DViz
																					GPU max (MB)	536.9
		Render time (ms)																			GPU used (MB)						After processing chunk (MB)
	Patient	1	2	3	4	5	T-avg (std)			FPS	min	max	avr	avr	avr	avr	avr	T-avg			1	2	3	4	5	T-avg	CPU	JS Heap Size Limit	Total JS Heap Size	Used JS Heap Size
	1	35	33	31	31	34	32.8 ± 1.8				116	144	133.9	133.9	132.5	131.1	97.9	125.9			3	3	4.5	3	3.5	3.1		4095.75	675.02	655.18
	2	33	35	30	35	25	31.6 ± 4.2				118	144	132	135.4	133.9	126.7	122.4	130.1			3	4.5	3	3	3.5	3.4			533.28	499.91
	3	27	30	27	24	37	29.0 ± 4.9				80.7	144	139.7	118	128.2	125.3	110.9	124.4			4.5	3	3	3	3	3.3			696.68	666.53
	4	28	23	28	24	27	26.0 ± 2.3				100	132	112.3	110.9	110.9	110.9	125.3	114.1			3	3	3	3	2.354	3			1486.63	1451.04
	5	25	28	23	21	27	24.8 ± 2.9				80	122	108	112.3	80.7	112.3	115.2	105.7			3	3	3	3	3	3			737.93	665.37
	6	35	29	28	28	35	31.0 ± 3.7				118	140	139.7	141.1	112.3	121	123.9	127.6			3	3	3	3	3	3			366.2	346.14
	7	26	23	22	23	23	23.4 ± 1.5				86	131	100.8	112.3	99.4	131.1	103.7	109.5			3	3	3	3	3	3			958.85	952.57
	8	25	27	25	27	27	26.2 ± 1.1				97	115.2	113.8	96.5	93.6	96.5	116.7	103.4			3	3	3	3	3	3			619.6	587.58
	9	23	20	26	11	21	20.2 ± 5.6				96	115	106.6	119.5	96.5	119.5	86.4	105.7			3	3	6	3	3	3			631.09	612.93
	10	26	23	26	30	28	26.6 ± 2.6				80.7	128	125.3	122.4	110.9	100.8	112.3	114.3			3.7	3	3.7	6	3.7	3.7			616.58	596.76
	11	28	28	33	26	33	29.6 ± 3.2				108	132	119.5	119.5	123.9	112.3	108	116.6			3.7	3.7	3	3.7	3.7	3.7			647.94	619.44
	12	23	27	25	26	26	25.4 ± 1.5				108	125	108	116.7	97.9	121.9	112.6	111.4			3	3.7	3.7	3.7	3.7	3.7			683.18	653.13
	13	32	25	28	28	28	28.2 ± 2.5				105	125	112.3	123.9	92.2	102.6	101.1	106.4			3.7	3	3.7	3.7	3	3.3			526.85	502.54
	14	27	26	29	27	29	27.6 ± 1.3				109	125	122.4	109.5	115.2	115.2	108.8	114.2			3.7	4.7	3.7	3.7	3.7	3.7			959.64	931.52
	15	31	26	29	28	28	28.4 ± 1.8				102	119	118.1	105.1	109.5	110.9	110	110.7			3	4.7	3	3.7	3	3.5			550.42	470.74
	16	29	27	26	28	28	27.6 ± 1.1				102	122	115.2	119.5	109.5	110.9	113.1	113.6			3.4	4.5	3.7	3	3.652	3.6			637.35	607.68
	17	30	26	29	28	28	28.2 ± 1.5				100	124	105.1	110.9	109.5	109.6	110.05	109			3	4	3.7	3.7	3.7	3.8			1092.88	1059.44
	18	36	23	26	31	31	29.4 ± 5.0				102	132.5	118.1	110.9	108	112.99	112.11	112.4			3.7	3	3.7	3.7	3.672	3.6			523.67	491.98
	19	24	28	28	22	21	24.6 ± 3.3				108	124	115.2	110.9	103.7	109.5	107.1	109.3			4	3	3.7	3.7	3.7	3.7			629.35	536.97
	20	21	27	26	24	24	24.4 ± 2.3				103	120	112.3	102.3	105.1	106.18	106.5	106.5			3	3.7	4	4.7	3.875	3.8			593.44	564.61
	21	29	30	15	24	24	24.4 ± 5.9				102	125	112.3	119.5	90.7	101.3	104.9	105.7			3	4.1	3	3	3	3.2			632.69	602.8
	22	33	33	32	32	32	32.4 ± 0.5				97	144	112.3	121	96.5	115.05	120.08	113			3	3.7	3	3	3.7	3.2			586.17	552.82
									FPS												GPU used (MB)
								Patient	avr	avr	avr	avr	avr	T-avg						Patient	1	2	3	4	5	T-avg
								1	133.9	133.9	132.5	131.1	97.9	125.9						1	3	3	3	3	3.5	3.1
								2	132	135.4	133.9	126.7	122.4	130.1						2	3	4.5	3	3	3.5	3.4
								3	139.7	118	128.2	125.3	110.9	124.4						3	3	3.375	4.5	3	3	3.3
								4	112.3	110.9	110.9	110.9	125.3	114.1						4	4.5	2.176	3	3	2.354	3
								5	108	112.3	80.7	112.3	115.2	105.7						5	3	3	3	3	3	3
								6	139.7	141.1	112.3	121	123.9	127.6						6	3	3	3	3	3	3
								7	100.8	112.3	99.4	131.1	103.7	109.5						7	3	3	3	3	3	3
								8	113.8	96.5	93.6	96.5	116.7	103.4						8	3	3	3	3	3	3
								9	106.6	119.5	96.5	119.5	86.4	105.7						9	3	3	3	3	3	3
								10	125.3	122.4	110.9	100.8	112.3	114.3						10	3	3	3	6	3.7	3.7
								11	119.5	119.5	123.9	112.3	108	116.6						11	3.7	3.7	3.7	3.7	3.7	3.7
								12	108	116.7	97.9	121.9	112.6	111.4						12	3.7	3.7	3.7	3.7	3.7	3.7
								13	112.3	123.9	92.2	102.6	101.1	106.4						13	3	3.35	3.7	3.7	3	3.3
								14	122.4	109.5	115.2	115.2	108.8	114.2						14	3.7	3.7	3.7	3.7	3.7	3.7
								15	118.1	105.1	109.5	110.9	110	110.7						15	3.7	3.7	3.7	3.7	3	3.5
								16	115.2	119.5	109.5	110.9	113.1	113.6						16	3	4.7	4.102	3	3.652	3.6
								17	105.1	110.9	109.5	109.6	110.05	109						17	3.4	4.5	3.7	3.7	3.7	3.8
								18	118.1	110.9	108	112.99	112.11	112.4						18	3.4	4	3.619	3.7	3.672	3.6
								19	115.2	110.9	103.7	109.5	107.1	109.3						19	3.7	3.7	3.7	3.7	3.7	3.7
								20	112.3	102.3	105.1	106.18	106.5	106.5						20	3.7	3.4	3.7	4.7	3.875	3.8
								21	112.3	119.5	90.7	101.3	104.9	105.7						21	3	3.275	4.1	3	3	3.2
								22	112.3	121	96.5	115.05	120.08	113						22	3	3.7	3	3	3.7	3.2

## Sheet: Image-IN1
																					GPU max (MB)	536.9
		Render time (ms)							FPS												GPU used (MB)
	Patient	1	2	3	4	5	Avg (std)			min	max	avr	avr	avr	avr	avr	T-avg			Patient	1	2	3	4	5	T-avg
	1	43	43	43	41	43	42.6 ± 0.9			100	140	108	115.2	115.2	139.7	138.3	123.2			1	7.3	6.6	6.1	6.1	6.1	6.4
	2	37	36	33	38	36	36.0 ± 1.9			76	100	96.5	132.5	115.2	116.7	123.9	117.1			2	5.7	11.7	10.7	10.7	11.7	10.1
	3	38	41	45	33	34	38.2 ± 5.0			87	115	103.7	116.7	128.2	113.8	95	111.6			3	10.7	11	11.7	10.7	11.7	11.2
	4	50	44	42	37	38	42.2 ± 5.2			92	125	123.9	109.5	99.4	85.83	102.06	104.24			4	5.7	6	6	6	11	6.9
	5	40	40	47	37	45	41.8 ± 4.1			83	105	103.7	93.6	108	113.37	114.46	106.52			5	6	6	6	6	11	7
	6	41	41	36	49	36	40.6 ± 5.3			80	95	92.2	103.7	100.8	120.43	111.58	105.84			6	6	6	6	6	12	7.2
	7	47	45	43	37	38	42.0 ± 4.4			80	115	109.5	115.2	95.1	135.39	113.32	113.62			7	6	6	6	6	10	6.8
	8	41	44	42	36	35	39.6 ± 3.9			83	94	92.2	102.3	105.1	105.15	123.89	105.64			8	5.4	6	6	6	12	7.1
	9	42	47	46	43	35	42.6 ± 4.7			87	103	122.4	108	103.7	128.06	94.77	111.36			9	6.5	5.4	6.4	6.4	6	6.1
	10	45	47	47	49	37	45.0 ± 4.7			87	110	108	102.3	109.5	116.18	111.37	109.4			10	6.4	5.4	6	6	5	5.8
	11	44	52	46	48	42	46.4 ± 3.8			83	110	108	100.8	105.1	88.9	133.5	107.38			11	6	6	6	6	11	7
	12	44	42	36	37	50	41.8 ± 5.7			73	102	97.9	92.2	86.4	129.26	136.84	108.5			12	6	6	6	6	12	7.2
	13	48	46	46	45	40	45.0 ± 3.0			90	105	100.8	102.3	102.3	103.47	100.91	101.8			13	6	6	6	6	9	6.6
	14	45	49	47	37	49	45.4 ± 5.0			93	118	110.9	109.5	108	118.96	106.5	111			14	6.4	6	6	6	7	6.3
	15	40	44	51	35	39	41.8 ± 6.1			85	105	96.5	102.3	85	93.73	120.07	99.44			15	6	6	6	6	11	7
	16	49	43	45	41	45	44.6 ± 3.0			90	110	100.8	105.1	97.9	132.49	100.52	107.38			16	6	6	6	6	7	6.2
	17	46	43	41	47	40	43.4 ± 3.0			89	108	93.6	115.2	103.7	109.04	98.06	103.94			17	6	6.4	6	6	10	6.9
	18	49	46	48	48	37	45.6 ± 4.9			108	122	118.1	115.2	118.1	89.74	112.92	116.4			18	6	6	6	6	5	5.8
	19	41	39	37	39	37	38.6 ± 1.7			82	97	95.1	109.5	100.8	97.9	118.29	104.4			19	6	6	6	6	8	6.4
	20	37	41	39	47	38	40.4 ± 4.0			82	93	105.1	95.1	93.6	106.12	97.9	99.52			20	6	6	6	7	6	6.2
	21	44	43	40	39	46	42.4 ± 2.9			90	106	105.1	119.5	108	97.54	129.81	112.1			21	6	6	6	6	8	6.4
	22	51	49	48	41	48	47.4 ± 3.8			97	123	119.5	108	109.5	89.05	106.41	106.62			22	6	6	6	6	8	6.4
											FPS
								Patient	1	2	3	4	5	Avg
								1	108	115.2	115.2	139.7	138.3	123.2
								2	96.5	132.5	115.2	116.7	123.9	117.1
								3	103.7	116.7	128.2	113.8	95	111.6
								4	123.9	109.5	99.4	85.83	102.06	104.24
								5	103.7	93.6	108	113.37	114.46	106.52
								6	92.2	103.7	100.8	120.43	111.58	105.84
								7	109.5	115.2	95.1	135.39	113.32	113.62
								8	92.2	102.3	105.1	105.15	123.89	105.64
								9	122.4	108	103.7	128.06	94.77	111.36
								10	108	102.3	109.5	116.18	111.37	109.4
								11	108	100.8	105.1	88.9	133.5	107.38
								12	97.9	92.2	86.4	129.26	136.84	108.5
								13	100.8	102.3	102.3	103.47	100.91	101.8
								14	110.9	109.5	108	118.96	106.5	111
								15	96.5	102.3	85	93.73	120.07	99.44
								16	100.8	105.1	97.9	132.49	100.52	107.38
								17	93.6	115.2	103.7	109.04	98.06	103.94
								18	118.1	115.2	118.1	89.74	112.92	116.4
								19	95.1	109.5	100.8	97.9	118.29	104.4
								20	105.1	95.1	93.6	106.12	97.9	99.52
								21	105.1	119.5	108	97.54	129.81	112.1
								22	119.5	108	109.5	89.05	106.41	106.62

## Sheet: Blue-Light
																									GPU max (MB)	536.9
		Render time (ms)																							GPU used (MB)
	Patient	1	2	3	4	5	T-avg (std)		FPS	min	max	avr	avr	avr	avr	avr	T-avg							Patient	1	2	3	4	5	T-avg
	1	524	561	445	527	693	550.0 ± 90.6			100	115	103.7	135.4	119.5	115.2	108.9	116.5							1	111.7	92	111.7	108.2	101.3	105
	2	487	484	517	656	709	570.6 ± 104.7			77	118	79.2	112.3	94.6	107.8	123.4	103.5							2	113.6	113.6	72.9	119.4	115.7	107
	3	540	640	748	719	581	645.6 ± 88.4			105	110	123.9	122.4	105.1	116.8	95.2	112.7							3	115.6	72.9	115.6	101.8	111.9	103.6
	4	584	706	542	573	693	619.6 ± 74.7			97	116	115.2	126.7	108.3	124.6	93.9	113.7							4	111.7	111.7	111.7	99.6	116.8	110.3
	5	580	615	740	793	621	669.8 ± 91.6			93	118	122.4	126.7	121.1	105.7	99.8	115.1							5	64.5	113.6	113.6	89.3	105.7	97.3
	6	441	430	783	508	673	567.0 ± 154.9			97	116	121	119.5	104.5	112.2	131.6	117.8							6	89.1	107.7	107.7	117.4	106.8	105.7
	7	732	852	642	589	758	714.6 ± 102.6			93	114	112.3	126.7	115.9	101.4	108.7	113							7	109.7	110.3	110.3	117.9	123.4	114.3
	8	459	485	616	591	784	587.0 ± 128.9			109	116	112.3	116.7	112.3	107.6	124.9	114.8							8	115.6	110.7	115.6	115.6	112.4	114
	9	519	529	706	729	453	587.2 ± 122.7			97	116	108	115.2	123.4	104.8	109.6	112.2							9	103.8	103.8	103.8	118.3	99.5	105.8
	10	495	493	542	489	725	548.8 ± 100.8			99	118	109.5	115.2	116.1	123.9	108.7	114.7							10	117.6	117.6	117.6	103.5	107.9	112.8
	11	288	497	759	618	513	535.0 ± 173.2			102	119	118.1	121	106.4	110.3	117.2	114.6							11	111.3	105.8	111.3	99.7	107.6	107.1
	12	569	629	491	783	638	622.0 ± 107.5			95	112	110.9	100.8	114.6	108.1	123.9	111.7							12	111.7	111.7	111.7	104.9	108.3	109.7
	13	548	435	732	498	689	580.4 ± 126.3			97	114	112.3	119.5	103.5	115.8	121.2	114.5							13	111.7	90	90	101.6	108.9	100.4
	14	499	541	722	589	653	600.8 ± 88.7			102	119	109.5	100.8	107.4	124.3	115.1	111.4							14	107.7	107.7	107.7	116.2	109.4	109.7
	15	421	468	682	754	493	563.6 ± 145.5			102	120	126.7	109.5	103.9	110.7	121.3	114.4							15	105.8	105.8	105.8	113.6	111.2	108.4
	16	559	557	733	698	455	600.4 ± 113.8			96	122	121	96.5	112.8	106.2	127.3	112.8							16	117.2	119.5	119.5	106.4	101.7	112.9
	17	629	552	684	563	711	627.8 ± 70.8			102	119	110.9	103.7	115.6	120.5	126.9	115.5							17	111.7	111.7	111.7	105.6	117.3	111.6
	18	522	505	761	652	579	603.8 ± 105.0			100	119	123.9	112.3	117.4	108.2	104.3	113.2							18	107.7	109.7	109.7	119.4	113.7	112
	19	551	573	496	658	731	601.8 ± 92.8			102	119	116.7	110.9	121.5	105.7	114.6	113.9							19	123.5	119.5	119.5	105.7	116.4	116.9
	20	492	505	678	782	746	640.6 ± 135.1			103	115	105.1	112.3	117.3	123.6	108.9	113.4							20	109.7	109.7	109.7	114.8	101.9	109.2
	21	532	566	745	667	598	621.6 ± 85.1			107	119	112.3	102.3	109.8	113.4	123.2	112.2							21	116.6	117.6	117.6	113.2	108.7	114.7
	22	525	552	557	691	779	620.8 ± 109.5			100	118	119.5	115.2	120.7	104.9	110.3	114.1							22	107.7	106.8	106.8	110.3	104.5	107.2
								Patient	1	2	3	4	5	T-avg
								1	103.7	135.4	119.5	115.2	108.9	116.5
								2	79.2	112.3	94.6	107.8	123.4	103.5
								3	123.9	122.4	105.1	116.8	95.2	112.7
								4	115.2	126.7	108.3	124.6	93.9	113.7
								5	122.4	126.7	121.1	105.7	99.8	115.1
								6	121	119.5	104.5	112.2	131.6	117.8
								7	112.3	126.7	115.9	101.4	108.7	113
								8	112.3	116.7	112.3	107.6	124.9	114.8
								9	108	115.2	123.4	104.8	109.6	112.2
								10	109.5	115.2	116.1	123.9	108.7	114.7
								11	118.1	121	106.4	110.3	117.2	114.6
								12	110.9	100.8	114.6	108.1	123.9	111.7
								13	112.3	119.5	103.5	115.8	121.2	114.5
								14	109.5	100.8	107.4	124.3	115.1	111.4
								15	126.7	109.5	103.9	110.7	121.3	114.4
								16	121	96.5	112.8	106.2	127.3	112.8
								17	110.9	103.7	115.6	120.5	126.9	115.5
								18	123.9	112.3	117.4	108.2	104.3	113.2
								19	116.7	110.9	121.5	105.7	114.6	113.9
								20	105.1	112.3	117.3	123.6	108.9	113.4
								21	112.3	102.3	109.8	113.4	123.2	112.2
								22	119.5	115.2	120.7	104.9	110.3	114.1

## Sheet: VolView
																									GPU max (MB)	536.9
		Render time (ms)																							GPU used (MB)
	Patient	1	2	3	4	5	T-avg (std)		FPS	min	max	avr	avr	avr	avr	avr	T-avg							Patient	1	2	3	4	5	T-avg
	1	35	39	34	42	46	39.2 ± 5.0			86	100	97.9	83.5	86.4	90.3	92.7	90.2							1	15.3	13.9	13.9	14.7	14.1	14.4
	2	37	40	41	46	45	41.8 ± 3.7			82	89	83.5	85	90.2	93.8	88.1	88.1							2	13.9	13.9	13.9	14.2	14.6	14.1
	3	36	37	39	42	40	38.8 ± 2.4			77	85	90.7	83.5	85.1	89.6	87.9	87.4							3	14.8	14.8	14.8	13.9	14.1	14.5
	4	39	40	43	47	49	43.6 ± 4.3			80	95	90.7	76.3	92.1	84.7	88.4	86.4							4	14.4	14.4	14.4	14	13.9	14.2
	5	38	38	41	46	44	41.4 ± 3.6			80	90	86.4	93.6	90.8	91.2	88.9	90.2							5	13.9	13.9	13.9	14.6	14.3	14.1
	6	47	45	42	49	43	45.2 ± 2.9			87	103	90.7	93.6	86.5	89.3	91.1	90.2							6	15.2	14.7	13.9	14.4	13.9	14.4
	7	41	17	48	50	44	40.0 ± 13.3			73	86	73.5	74.9	80.7	76.4	78.9	76.9							7	14.8	13.9	13.9	14.1	14.5	14.2
	8	46	44	44	47	45	45.2 ± 1.3			80	87	90.7	80.7	86.5	92.3	89.1	87.9							8	15.2	15.3	15.3	14.9	14.2	15
	9	39	43	41	50	48	44.2 ± 4.7			80	86	93.6	80.7	87.4	85.2	92.6	87.9							9	15.3	14.4	14.4	14	14.7	14.6
	10	37	37	40	44	42	40.0 ± 3.1			80	86	100.8	97.9	93.7	89.5	91.8	94.7							10	13.9	13.9	14.4	14.4	14.1	14.1
	11	47	50	45	43	48	46.6 ± 2.7			83	102	87.9	108	90.2	94.5	95.6	95.2							11	14.4	14.4	14.4	14.2	14.9	14.5
	12	36	44	40	47	41	41.6 ± 4.2			77	113	99.4	95.1	88.3	91.2	93.7	93.5							12	13.9	13.9	13.9	14	14.5	14
	13	43	48	47	49	46	46.6 ± 2.3			82	92	95.1	83.5	90.4	87.9	94.6	90.3							13	14.4	14.4	14.4	14.3	14.9	14.5
	14	47	50	46	42	44	45.8 ± 3.0			83	103	90.7	86.4	88.5	91.7	93.8	90.2							14	14.4	14.4	14.4	14.1	14.8	14.4
	15	54	50	47	43	41	47.0 ± 5.2			80	90	96.5	86.4	89.2	87.3	90.8	90							15	14.4	14.4	14.4	14.4	14.2	14.4
	16	49	80	82	46	40	59.4 ± 20.0			83	95	92.2	87.9	95.1	88.7	90.4	90.9							16	14.4	14.4	14.4	14.6	14	14.4
	17	35	36	42	44	48	41.0 ± 5.5			83	93	105.1	90.7	94.2	89.8	97.6	95.5							17	15.1	15.1	15.1	14.8	14.3	14.9
	18	38	40	43	41	40	40.4 ± 1.8			87	94	97.9	87.9	91.6	93.2	88.4	91.8							18	15.5	16.5	16.5	14.2	14.9	15.5
	19	35	32	42	45	46	40.0 ± 6.2			82	88	96.5	86.4	89.3	92.7	90.8	91.1							19	14.4	14.4	15.5	14.4	14.7	14.7
	20	46	32	39	41	44	40.4 ± 5.4			78	86	89.3	87.9	93.6	91.8	89.2	90.4							20	14.4	14.4	13.9	14.6	14.1	14.3
	21	45	43	45	40	43	43.2 ± 2.0			83	96	95.1	87.9	92.4	90.6	88.1	90.8							21	13.9	13.9	13.9	14.3	14.8	14.2
	22	43	46	41	39	44	42.6 ± 2.7			100	108	105.1	100.8	97.3	94.6	92.9	98.1							22	13.9	13.9	13.9	14.5	14.1	14.1
								Patient	1	2	3	4	5	T-avg
	1	35	39	34	42	46		1	97.9	83.5	86.4	90.3	92.7	90.2
	2	37	40	41	46	45		2	83.5	85	90.2	93.8	88.1	88.1
	3	36	37	39	42	40		3	90.7	83.5	85.1	89.6	87.9	87.4
	4	39	40	43	47	49		4	90.7	76.3	92.1	84.7	88.4	86.4
	5	38	38	41	46	44		5	86.4	93.6	90.8	91.2	88.9	90.2
	6	47	45	42	49	43		6	90.7	93.6	86.5	89.3	91.1	90.2
	7	41	17	48	50	44		7	73.5	74.9	80.7	76.4	78.9	76.9
	8	46	46	44	47	45		8	90.7	80.7	86.5	92.3	89.1	87.9
	9	39	43	41	50	48		9	93.6	80.7	87.4	85.2	92.6	87.9
	10	37	37	40	44	42		10	100.8	97.9	93.7	89.5	91.8	94.7
	11	47	50	45	43	48		11	87.9	108	90.2	94.5	95.6	95.2
	12	36	44	40	47	41		12	99.4	95.1	88.3	91.2	93.7	93.5
	13	43	48	47	49	46		13	95.1	83.5	90.4	87.9	94.6	90.3
	14	43	48	46	42	44		14	90.7	86.4	88.5	91.7	93.8	90.2
	15	54	50	47	43	41		15	96.5	86.4	89.2	87.3	90.8	90
	16	49	50	82	46	40		16	92.2	87.9	95.1	88.7	90.4	90.9
	17	35	36	42	44	48		17	105.1	90.7	94.2	89.8	97.6	95.5
	18	38	34	43	41	40		18	97.9	87.9	91.6	93.2	88.4	91.8
	19	43	36	42	45	46		19	96.5	86.4	89.3	92.7	90.8	91.1
	20	35	37	39	41	44		20	89.3	87.9	93.6	91.8	89.2	90.4
	21	46	32	45	40	43		21	95.1	87.9	92.4	90.6	88.1	90.8
	22	43	46	41	39	44		22	105.1	100.8	97.3	94.6	92.9	98.1

## Sheet: Glance
																									GPU max (MB)	536.9
		Render time (ms)																							GPU used (MB)
	Patient	1	2	3	4	5	T-avg (std)		FPS	min	max	avr	avr	avr	avr	avr	T-avg							Patient	1	2	3	4	5	T-avg
	1	77	79	65	76	68	73.0 ± 6.1			139	144	141	144	142	139	138	140.8							1	19.1	19.1	19.1	38.2	20.7	23.2
	2	71	63	75	77	68	70.8 ± 5.6			123	144	141	141	141	139	140	140.4							2	38.2	19.1	19.1	20.3	20.6	23.5
	3	71	74	69	77	72	72.6 ± 3.0			136	144	141	141	141	138	140	140.2							3	19.1	19.1	19.1	20.2	20.8	19.7
	4	67	71	69	73	78	71.6 ± 4.2			138	144	142	142	142	141	139	141.2							4	19.1	19.1	19.1	19.1	38.2	22.9
	5	71	71	73	74	69	71.6 ± 1.9			90.7	144	139	142	108	141	140	134							5	19.1	19.1	19.1	20.4	20.7	19.7
	6	77	72	74	78	76	75.4 ± 2.4			131	144	142	142	142	140	138	140.8							6	19.1	19.1	19.1	20.6	20.9	19.8
	7	84	72	78	74	79	77.4 ± 4.7			123	144	142	142	142	140	139	141							7	20.3	20.3	20.3	20.8	21.1	20.6
	8	78	78	69	73	74	74.4 ± 3.8			121	144	141	142	141	140	138	140.4							8	20.3	20.3	20.3	20.9	21.3	20.6
	9	68	78	75	76	70	73.4 ± 4.2			122	144	136	138	142	137	139	138.4							9	19.1	19.1	19.1	20.6	20.7	19.7
	10	86	79	77	74	68	76.8 ± 6.6			109	144	139	115	128	139	140	132.2							10	19.1	19.1	19.1	20.5	20.9	19.7
	11	64	80	77	69	71	72.2 ± 6.4			109	144	132	141	141	139	140	138.6							11	19.1	19.1	19.1	20.7	20.6	19.7
	12	78	77	69	76	71	74.2 ± 4.0			125	144	142	141	141	138	140	140.4							12	19.1	19.1	19.1	20.4	20.8	19.7
	13	81	82	77	79	72	78.2 ± 4.0			110	144	141	141	141	140	139	140.4							13	19.1	19.1	19.1	20.3	20.9	19.7
	14	93	82	76	71	74	79.2 ± 8.7			129	144	141	139	142	142	141	141							14	19.1	19.1	19.1	20.5	20.8	19.7
	15	72	74	77	70	75	73.6 ± 2.7			125	144	141	141	141	139	140	140.4							15	19.1	19.1	19.1	20.4	20.7	19.7
	16	90	89	72	78	74	80.6 ± 8.4			122	144	142	141	141	140	139	140.6							16	19.1	19.1	21.5	19.1	20.6	19.9
	17	74	75	75	78	71	74.6 ± 2.5			118	144	141	141	138	140	139	139.8							17	19.1	21.5	19.1	20.9	21.2	20.4
	18	75	99	74	78	73	79.8 ± 10.9			119	144	142	129	129	141	138	135.8							18	19.1	19.1	19.1	20.4	20.8	20.3
	19	72	84	75	76	78	77.0 ± 4.5			123	144	139	141	141	140	138	139.8							19	19.1	19.1	19.1	20.3	20.7	19.7
	20	82	85	74	76	71	77.6 ± 5.8			125	144	138	141	141	139	141	140							20	19.1	19.1	19.1	20.5	20.9	19.7
	21	92	96	75	74	72	81.8 ± 11.3			122	144	141	141	141	138	140	140.2							21	19.1	19.1	19.1	20.7	20.4	19.7
	22	89	94	72	76	75	81.2 ± 9.7			122	144	141	142	141	142	140	141.2							22	19.1	19.1	19.1	20.8	21.1	19.8
								Patient	1	2	3	4	5
	1	77	79	65	76	68		1	141	144	142	139	138	140.8
	2	71	63	75	77	68		2	141	141	141	139	140	140.4
	3	71	74	69	77	72		3	141	141	141	138	140	140.2
	4	67	71	69	73	78		4	142	142	142	141	139	141.2
	5	71	71	73	74	69		5	139	142	108	141	140	134
	6	77	72	74	78	76		6	142	142	142	140	138	140.8
	7	84	72	78	74	79		7	142	142	142	140	139	141
	8	78	78	69	73	74		8	141	142	141	140	138	140.4
	9	78	68	75	76	70		9	136	138	142	137	139	138.4
	10	86	79	77	74	68		10	139	115	128	139	140	132.2
	11	64	80	77	69	71		11	132	141	141	139	140	138.6
	12	78	78	69	76	71		12	142	141	141	138	140	140.4
	13	81	82	77	79	72		13	141	141	141	140	139	140.4
	14	93	84	76	71	74		14	141	139	142	142	141	141
	15	72	74	77	70	75		15	141	141	141	139	140	140.4
	16	90	89	72	78	74		16	142	141	141	140	139	140.6
	17	74	74	75	78	71		17	141	141	138	140	139	139.8
	18	75	99	74	78	73		18	142	129	129	141	138	135.8
	19	72	84	75	76	78		19	139	141	141	140	138	139.8
	20	78	82	74	76	71		20	138	141	141	139	141	140
	21	91	85	75	74	72		21	141	141	141	138	140	140.2
	22	89	94	72	76	75		22	141	142	141	142	140	141.2

## Sheet: all
	Render Time	DECODE-3DViz	IMAGE-IN	Blue-Light	VolView	Glance		FPS	DECODE-3DViz	IMAGE-IN	Blue-Light	VolView	Glance		Used-GPU	DECODE-3DViz	IMAGE-IN	Blue-Light	VolView	Glance		FPS	DECODE-3DViz		IMAGE-IN		Blue-Light		VolView		Glance
	Patient	T-avg (std)	Avg (std)	T-avg (std)	T-avg (std)	T-avg (std)		Patient	Avg	Avg	Avg	Avg	Avg		Patient	Avg	Avg	Avg	Avg	Avg		Patient	min	max	min	max	min	max	min	max	min	max
	1	32.8 ± 1.8	42.6 ± 0.9	550.0 ± 90.6	39.2 ± 5.0	73.0 ± 6.1		1	125.9	123.2	116.5	90.2	140.8		1	3.1	6.4	105	14.4	23.2		1	116	144	100	140	100	115	86	100	139	144
	2	31.6 ± 4.2	36.0 ± 1.9	570.6 ± 104.7	41.8 ± 3.7	70.8 ± 5.6		2	130.1	117.1	103.5	88.1	140.4		2	3.4	10.1	107	14.1	23.5		2	118	144	76	100	77	118	82	89	123	144
	3	29.0 ± 4.9	38.2 ± 5.0	645.6 ± 88.4	38.8 ± 2.4	72.6 ± 3.0		3	124.4	111.6	112.7	87.4	140.2		3	3.3	11.2	103.6	14.5	19.7		3	80.7	144	87	115	105	110	77	85	136	144
	4	26.0 ± 2.3	42.2 ± 5.2	619.6 ± 74.7	43.6 ± 4.3	71.6 ± 4.2		4	114.1	104.24	113.7	86.4	141.2		4	3	6.9	110.3	14.2	22.9		4	100	132	92	125	97	116	80	95	138	144
	5	24.8 ± 2.9	41.8 ± 4.1	669.8 ± 91.6	41.4 ± 3.6	71.6 ± 1.9		5	105.7	106.52	115.1	90.2	134		5	3	7	97.3	14.1	19.7		5	80	122	83	105	93	118	80	90	90.7	144
	6	31.0 ± 3.7	40.6 ± 5.3	567.0 ± 154.9	45.2 ± 2.9	75.4 ± 2.4		6	127.6	105.84	117.8	90.2	140.8		6	3	7.2	105.7	14.4	19.8		6	118	140	80	95	97	116	87	103	131	144
	7	23.4 ± 1.5	42.0 ± 4.4	714.6 ± 102.6	40.0 ± 13.3	77.4 ± 4.7		7	109.5	113.62	113	76.9	141		7	3	6.8	114.3	14.2	20.6		7	86	131	80	115	93	114	73	86	123	144
	8	26.2 ± 1.1	39.6 ± 3.9	587.0 ± 128.9	45.2 ± 1.3	74.4 ± 3.8		8	103.4	105.64	114.8	87.9	140.4		8	3	7.1	114	15	20.6		8	97	115.2	83	94	109	116	80	87	121	144
	9	20.2 ± 5.6	42.6 ± 4.7	587.2 ± 122.7	44.2 ± 4.7	73.4 ± 4.2		9	105.7	111.36	112.2	87.9	138.4		9	3	6.1	105.8	14.6	19.7		9	96	115	87	103	97	116	80	86	122	144
	10	26.6 ± 2.6	45.0 ± 4.7	548.8 ± 100.8	40.0 ± 3.1	76.8 ± 6.6		10	114.3	109.4	114.7	94.7	132.2		10	3.7	5.8	112.8	14.1	19.7		10	80.7	128	87	110	99	118	80	86	109	144
	11	29.6 ± 3.2	46.4 ± 3.8	535.0 ± 173.2	46.6 ± 2.7	72.2 ± 6.4		11	116.6	107.38	114.6	95.2	138.6		11	3.7	7	107.1	14.5	19.7		11	108	132	83	110	102	119	83	102	109	144
	12	25.4 ± 1.5	41.8 ± 5.7	622.0 ± 107.5	41.6 ± 4.2	74.2 ± 4.0		12	111.4	108.5	111.7	93.5	140.4		12	3.7	7.2	109.7	14	19.7		12	108	125	73	102	95	112	77	113	125	144
	13	28.2 ± 2.5	45.0 ± 3.0	580.4 ± 126.3	46.6 ± 2.3	78.2 ± 4.0		13	106.4	101.8	114.5	90.3	140.4		13	3.3	6.6	100.4	14.5	19.7		13	105	125	90	105	97	114	82	92	110	144
	14	27.6 ± 1.3	45.4 ± 5.0	600.8 ± 88.7	45.8 ± 3.0	79.2 ± 8.7		14	114.2	111	111.4	90.2	141		14	3.7	6.3	109.7	14.4	19.7		14	109	125	93	118	102	119	83	103	129	144
	15	28.4 ± 1.8	41.8 ± 6.1	563.6 ± 145.5	47.0 ± 5.2	73.6 ± 2.7		15	110.7	99.44	114.4	90	140.4		15	3.5	7	108.4	14.4	19.7		15	102	119	85	105	102	120	80	90	125	144
	16	27.6 ± 1.1	44.6 ± 3.0	600.4 ± 113.8	59.4 ± 20.0	80.6 ± 8.4		16	113.6	107.38	112.8	90.9	140.6		16	3.6	6.2	112.9	14.4	19.9		16	102	122	90	110	96	122	83	95	122	144
	17	28.2 ± 1.5	43.4 ± 3.0	627.8 ± 70.8	41.0 ± 5.5	74.6 ± 2.5		17	112	103.94	115.5	95.5	139.8		17	3.8	6.9	111.6	14.9	20.4		17	100	124	89	108	102	119	83	93	118	144
	18	29.4 ± 5.0	45.6 ± 4.9	603.8 ± 105.0	40.4 ± 1.8	79.8 ± 10.9		18	112.4	116.4	113.2	91.8	135.8		18	3.6	5.8	112	15.5	20.3		18	102	132.5	108	122	100	119	87	94	119	144
	19	24.6 ± 3.3	38.6 ± 1.7	601.8 ± 92.8	40.0 ± 6.2	77.0 ± 4.5		19	109.3	104.4	113.9	91.1	139.8		19	3.7	6.4	116.9	14.7	19.7		19	108	124	82	97	102	119	82	88	123	144
	20	24.4 ± 2.3	40.4 ± 4.0	640.6 ± 135.1	40.4 ± 5.4	77.6 ± 5.8		20	106.5	99.52	113.4	90.4	140		20	3.8	6.2	109.2	14.3	19.7		20	103	120	82	93	103	115	78	86	125	144
	21	24.4 ± 5.9	42.4 ± 2.9	621.6 ± 85.1	43.2 ± 2.0	81.8 ± 11.3		21	105.7	112.1	112.2	90.8	140.2		21	3.2	6.4	114.7	14.2	19.7		21	102	125	90	106	107	119	83	96	122	144
	22	32.4 ± 0.5	47.4 ± 3.8	620.8 ± 109.5	42.6 ± 2.7	81.2 ± 9.7		22	113	106.62	114.1	98.1	141.2		22	3.2	6.4	107.2	14.1	19.8		22	97	144	97	123	100	118	100	108	122	144
		26.88±2.65	41.35±3.88	604.06±108.73	42.73±4.74	73.74±5.61			115.2	108.5	113.4	90.4	139.5			3.4	7	108.9	14.4	20			100.8	128.8	87.1	109.1	99.4	117	81.8	95.2	122.5	144
	Tool	DECODE-3DViz	IMAGE-IN	Blue-Light	VolView	Glance		FPS	DECODE-3DViz	IMAGE-IN	Blue-Light	VolView	Glance		Used-GPU	DECODE-3DViz	IMAGE-IN	Blue-Light	VolView	Glance		FPS	DECODE-3DViz		IMAGE-IN		Blue-Light		VolView		Glance
	Render Time (ms)	26.88±2.65	41.35±3.88	604.06±108.73	42.73±4.74	73.74±5.61		T-Avg	115.2	108.5	113.4	90.4	139.5		T-Avg	3.4	7	108.9	14.4	20			min	max	min	max	min	max	min	max	min	max
	FPS	115.2	108.5	113.4	90.4	139.5																T-Avg	100.8	128.8	87.1	109.1	99.4	117	81.8	95.2	122.5	144
	Used-GPU	3.4	7	108.9	14.4	20		FPS	DECODE-3DViz	IMAGE-IN	Blue-Light	VolView	Glance
								min	100.8	87.1	99.4	81.8	122.5									FPS	DECODE-3DViz	IMAGE-IN	Blue-Light	VolView	Glance
								T-Avg	115.2	108.5	113.4	90.4	139.5									min	100.8	87.1	99.4	81.8	122.5
								max	128.8	109.1	117	95.2	144									max	128.8	109.1	117	95.2	144
